# Supplementary material for: Anti-Hyperalgesic Efficacy of Acetyl L-Carnitine (ALCAR) Against Visceral Pain Induced by Colitis: Involvement of Glia in the Enteric and Central Nervous System
Source: Int J Mol Sci. 2023 Oct 2;24(19):14841. doi: 10.3390/ijms241914841 (PMC10573187; doi:10.3390/ijms241914841)
Supplement: Supplementary file 1 [file ijms-24-14841-s001.zip]

Archive with 1 entries (1 files):
- ijms-2476728-supplementary.pdf
